# Supplementary material for: Methanobrevibacter attenuation via probiotic intervention reduces flatulence in adult human: A non-randomised paired-design clinical trial of efficacy
Source: PLoS One. 2017 Sep 22;12(9):e0184547. doi: 10.1371/journal.pone.0184547 (PMC5609747; doi:10.1371/journal.pone.0184547)
Supplement: S3 File — (XLSX) [file pone.0184547.s019.xlsx]

## Sheet: Sheet1
											* 1: Very regular meal, 2: Moderate, 3: Somtime Irregular meal, 4:Irregular meal	*1: Korean-food type, 2:Meat diet, 3:Flour based food, 4:Vegetarian diet
Sample_ID	Sex	Height	Age	Smoking status	Amount_of_smoking_per_day	Drinking	Driking_Times_per_week	Duration per defecation	Number of defecations per week	Amount_of_Water_intake	Regular_meal	Preference_food_type
1	M	180	56	No	0	Yes	3	3~5 minute	7~8 times	1~1.5L	1	1342
2	M	173	24	No	0	Yes	3	5~10 minute	7~8 times	0.5~1L	1	2143
3	FM	165	38	No	0	Yes	2	3~5 minute	5~6 times	0.5~1L	1	1243
4	FM	165	25	No	0	Yes	4	5~10 minute	5~6 times	0.5~1L	1	3124
5	M	156	44	No	0	Yes	3	5~10 minute	> 8 times	1.5~2L	2	2134
6	M	169	59	Yes	1 pack	Yes	4	3~5 minute	> 8 times	< 0.5L	3	2134
7	M	160	55	No	0	Yes	4	<3 minute	> 8 times	> 2L	2	1432
8	FM	158	48	No	0	Yes	1	3~5 minute	3~4 times	< 0.5L	2	1342
9	M	173	44	No	0	Yes	4	3~5 minute	> 8 times	> 2L	2	2314
10	FM	158	41	No	0	No	0	3~5 minute	3~4 times	0.5~1L	2	3142
11	FM	166	51	No	0	No	0	3~5 minute	3~4 times	0.5~1L	2	2341
12	M	163	53	No	0	Yes	3	3~5 minute	5~6 times	1.5~2L	1	1243
14	FM	154	42	No	0	Yes	2	3~5 minute	7~8 times	0.5~1L	3	2134
15	M	183	43	Yes	1/2 pack	Yes	4	5~10 minute	7~8 times	> 2L	2	2134
16	FM	163	55	No	0	No	0	5~10 minute	3~4 times	0.5~1L	2	4312
17	M	169	20	No	0	Yes	2	3~5 minute	7~8 times	1~1.5L	2	2134
18	FM	158	47	No	0	Yes	2	3~5 minute	3~4 times	> 2L	1	1243
20	M	178	26	Yes	1/2 pack	Yes	3	<3 minute	7~8 times	1.5~2L	2	3124
21	FM	160	48	No	0	Yes	1	3~5 minute	3~4 times	0.5~1L	2	1342
